# Supplementary material for: Discovering the Next-Generation Plant Protection Products: A Proof-of-Concept via the Isolation and Bioactivity Assessment of the Olive Tree Endophyte Bacillus sp. PTA13 Lipopeptides
Source: Metabolites. 2021 Dec 2;11(12):833. doi: 10.3390/metabo11120833 (PMC8705366; doi:10.3390/metabo11120833)
Supplement: Supplementary file 1 [file metabolites-11-00833-s001.zip]

Archive with 4 entries (4 files):
- Data Set S1.xlsx
- File S1.pdf
- Supplementary Figures.pdf
- Table S1.pdf
