# Supplementary material for: Discovering the Next-Generation Plant Protection Products: A Proof-of-Concept via the Isolation and Bioactivity Assessment of the Olive Tree Endophyte Bacillus sp. PTA13 Lipopeptides
Source: Metabolites. 2021 Dec 2;11(12):833. doi: 10.3390/metabo11120833 (PMC8705366; doi:10.3390/metabo11120833)
Supplement: Supplementary file 1 [file metabolites-11-00833-s001.zip › Data Set S1.xlsx]

## Sheet: PAPADOPOULOU ET AL 2021
MONOISOTOPIC MASS	[M+H]+	[M+Na]+	[M+K]+	[M+NH4]+	[2M+H]+	NAME	MF
486.33	487.338	509.32	525.294	504.365	973.669	Gageotetrin A	C25H46N2O7
694.488	695.496	717.478	733.452	712.522	1389.98	Bacilotetrin A	C37H66N4O8
708.504	709.512	731.493	747.467	726.538	1418.02	Bacilotetrin B	C38H68N4O8
712.499	713.506	735.488	751.462	730.533	1426.01	Gageotetrin C	C37H68N4O9
726.514	727.522	749.504	765.478	744.549	1454.04	Gageotetrin B	C38H70N4O9
839.464	840.472	862.454	878.428	857.498	1679.94	Esperin	C39H65N7O13
988.487	989.494	1011.48	1027.45	1006.52	1977.98	Bacillomycin D-(iturin)	C45H68N10O15
1007.65	1008.66	1030.64	1046.62	1025.69	2016.31	Surfactin-C13	C51H89N7O13
1007.65	1008.66	1030.64	1046.62	1025.69	2016.31	Surfactin A	C51H89N7O13
1020.51	1021.52	1043.5	1059.48	1038.55	2042.03	Baciliopeptin A; Bacillopeptin A	C46H72N10O16
1020.51	1021.52	1043.5	1059.48	1038.55	2042.03	Bacillomycin Lc 0	C46H72N10O16
1021.67	1022.68	1044.66	1060.63	1039.7	2044.34	[Leu4]Surfactin	C52H91N7O13
1021.67	1022.68	1044.66	1060.63	1039.7	2044.34	[Ile2,4,7]Surfactin	C52H91N7O13
1021.67	1022.68	1044.66	1060.63	1039.7	2044.34	[Ile4]Surfactin	C52H91N7O13
1021.67	1022.68	1044.66	1060.63	1039.7	2044.34	Surfactin B	C52H91N7O13
1021.67	1022.68	1044.66	1060.63	1039.7	2044.34	Surfactin-C14	C52H91N7O13
1028.53	1029.54	1051.52	1067.49	1046.56	2058.07	Iturin A1	C47H72N12O14
1031.52	1032.53	1054.51	1070.48	1049.55	2064.04	Bacillomycin D(C14)	C48H73N9O16
1033.72	1034.72	1056.7	1072.68	1051.75	2068.44	Amidated Surfactin	C53H95N9O11
1034.53	1035.54	1057.52	1073.49	1052.56	2070.06	Baciliopeptin B; Bacillopeptin B	C47H74N10O16
1034.53	1035.54	1057.52	1073.49	1052.56	2070.06	Bacillomycin LC1	C47H74N10O16
1034.53	1035.54	1057.52	1073.49	1052.56	2070.06	Bacillomycin LC2	C47H74N10O16
1034.53	1035.54	1057.52	1073.49	1052.56	2070.06	Bacillopeptin B1	C47H74N10O16
1034.7	1035.71	1057.69	1073.66	1052.73	2070.41	3(R)-Aza-Surfactin	C53H94N8O12
1034.7	1035.71	1057.69	1073.66	1052.73	2070.41	3(S)-Epi-Aza-Surfactin	C53H94N8O12
1034.7	1035.71	1057.69	1073.66	1052.73	2070.41	Halobacillin	C53H94N8O12
1035.68	1036.69	1058.67	1074.65	1053.72	2072.37	[Ile7]-Surfactin; 2-Deamino-3-(10-Methylundecyl)Cyclo(L-Ser*-L-Glu-L-Leu-D-Leu-L-Val-L-Asp-D-Leu-L-Ile-)	C53H93N7O13
1035.68	1036.69	1058.67	1074.65	1053.72	2072.37	Surfactin-C15	C53H93N7O13
1035.68	1036.69	1058.67	1074.65	1053.72	2072.37	surfactin C	C53H93N7O13
1042.54	1043.55	1065.53	1081.51	1060.58	2086.1	Iturin A	C48H74N12O14
1042.54	1043.55	1065.53	1081.51	1060.58	2086.1	Iturin A2	C48H74N12O14
1042.54	1043.55	1065.53	1081.51	1060.58	2086.1	Iturin D	C48H74N12O14
1043.53	1044.54	1066.52	1082.49	1061.56	2088.07	Iturin C	C48H73N11O15
1044.53	1045.54	1067.52	1083.49	1062.56	2090.07	Iturin-A	C48H73N11O16
1044.55	1045.56	1067.54	1083.51	1062.58	2090.11	C15 Bacillomycin D	C49H76N10O15
1045.53	1046.54	1068.52	1084.5	1063.57	2092.07	BACILLOMYCIN D(C15)	C49H75N9O16
1048.54	1049.55	1071.53	1087.51	1066.58	2098.1	Bacillomycin Lc 3	C48H76N10O16
1048.54	1049.55	1071.53	1087.51	1066.58	2098.1	Bacillomycin Lc 4	C48H76N10O16
1048.54	1049.55	1071.53	1087.51	1066.58	2098.1	Bacillopeptin C	C48H76N10O16
1049.7	1050.71	1072.69	1088.66	1067.73	2100.41	surfactin D	C54H95N7O13
1049.7	1050.71	1072.69	1088.66	1067.73	2100.41	[Ile4,7]Surfactin	C54H95N7O13
1049.74	1050.74	1072.72	1088.7	1067.77	2100.48	Pumilacidin D	C55H99N7O12
1049.74	1050.74	1072.72	1088.7	1067.77	2100.48	Pumilacidin E	C55H99N7O12
1053.69	1054.7	1076.68	1092.66	1071.73	2108.4	Linear Surfactin	C53H95N7O14
1056.56	1057.57	1079.55	1095.52	1074.59	2114.13	C-15 Iturin A	C49H76N12O14
1056.56	1057.57	1079.55	1095.52	1074.59	2114.13	Iturin A4	C49H76N12O14
1057.54	1058.55	1080.53	1096.51	1075.58	2116.1	Iturin-E	C49H75N11O15
1058.56	1059.57	1081.55	1097.53	1076.6	2118.14	bacillomycin-D-methyl-ester	C50H78N10O15
1058.67	1059.68	1081.66	1097.64	1076.71	2118.35	sodium surfactin	C53H93N7NaO13
1063.71	1064.72	1086.7	1102.68	1081.75	2128.44	Methylated surfactin	C55H97N7O13
1070.58	1071.58	1093.57	1109.54	1088.61	2142.16	Iturin A6	C50H78N12O14
1070.58	1071.58	1093.57	1109.54	1088.61	2142.16	Iturin A-7	C50H78N12O14
1071.56	1072.57	1094.55	1110.52	1089.59	2144.13	Iturin C3	C50H77N11O15
1072.58	1073.59	1095.57	1111.54	1090.61	2146.17	Anteiso-C17 Bacillomycin D	C51H80N10O15
1072.58	1073.59	1095.57	1111.54	1090.61	2146.17	Iso-C17 Bacillomycin D	C51H80N10O15
1075.65	1076.65	1098.64	1114.61	1093.68	2152.3	Calcium Surfactin	C53H93CaN7O13
1079.65	1080.65	1102.64	1118.61	1097.68	2160.3	Disodium Surfactin	C53H91N7Na2O13
1084.59	1085.6	1107.58	1123.56	1102.63	2170.19	Iturin A-8	C51H80N12O14
1084.59	1085.6	1107.58	1123.56	1102.63	2170.19	Iturin A9	C51H80N12O14
1084.59	1085.6	1107.58	1123.56	1102.63	2170.19	Mycosubtilin D	C51H80N12O14
1085.58	1086.58	1108.57	1124.54	1103.61	2172.16	Iturin C4	C51H79N11O15
1100.59	1101.59	1123.58	1139.55	1118.62	2202.18	Iturin F1	C51H80N12O15
1100.59	1101.59	1123.58	1139.55	1118.62	2202.18	Iturin F2	C51H80N12O15
1100.62	1101.63	1123.61	1139.59	1118.66	2202.25	Bacillomycin Fc; Bacillomycin Fc (9CI);	C52H84N12O14
1100.62	1101.63	1123.61	1139.59	1118.66	2202.25	Bacillomycin F-(iturin)	C52H84N12O14
1198.63	1199.64	1221.62	1237.6	1216.67	2398.28	Mycosubtilin; Mycosubtiline	C55H86N14O16
1221.66	1222.67	1244.65	1260.62	1239.69	2444.33	Aminomethane Sulfonated Surfactin	C55H99N9O17S2
1461.8	1462.81	1484.79	1500.76	1479.84	2924.61	Plipastatin-C16-Ala	C73H111N11O20
1462.8	1463.8	1485.79	1501.76	1480.83	2926.6	Fengycin; Fengycin C; Fengymycin	C72H110N12O20
1462.8	1463.8	1485.79	1501.76	1480.83	2926.6	Plipastatin A1; Fengycin; Fengycin C;	C72H110N12O20
1476.8	1477.81	1499.79	1515.76	1494.83	2954.61	Plipastatin-C17-Ala	C74H112N10O21
1476.81	1477.82	1499.8	1515.78	1494.85	2954.63	Plipastatin A 2	C73H112N12O20
1490.82	1491.82	1513.81	1529.78	1508.85	2982.64	Plipastatin-C16-Val	C75H114N10O21
1490.83	1491.84	1513.82	1529.79	1508.86	2982.66	Plipastatin B 1	C74H114N12O20
1503.85	1504.86	1526.84	1542.81	1521.88	3008.7	Plipastatin-C17-Val	C76H117N11O20
1504.84	1505.85	1527.83	1543.81	1522.88	3010.69	Plipastatin B 2	C75H116N12O20
